# Supplementary material for: Needle-Free Injection Enhances the Immunogenicity and Antitumor Efficacy of Whole-Cell Tumor Vaccines
Source: Vaccines (Basel). 2026 Apr 27;14(5):392. doi: 10.3390/vaccines14050392 (PMC13211413; doi:10.3390/vaccines14050392)
Supplement: Supplementary file 1 [file vaccines-14-00392-s001.zip]

Archive with 1 entries (1 files):
- vaccines-4239669-supplementary.pdf
